# Supplementary material for: Morphological dataset of aboveground macrofungal communities within different forest conversion stages in the Eifel National Park in Germany
Source: Data Brief. 2018 Oct 26;21:1151–6. doi: 10.1016/j.dib.2018.10.094 (PMC6231034; doi:10.1016/j.dib.2018.10.094)
Supplement: Supplementary file 2 — Supplementary material [file mmc2.xlsx]

## Sheet: macrofungi
Functional group	Phylum	Latin name with author	Abbreviation	Red List NRW 2011	Red Liste Germany 2016	order	family	sp1	sp2	sp3	wtminus1	wtminus2	wtminus3	wtplus1	wtplus2	wtplus3	spb1	spb2	spb3	b1	b2	b3
WDF	A	Acanthonitschkea tristis (Fuckel) Nannf.	Act	*	not evaluated	Sordariales	Nitschkiaceae	.	.	.	.	.	.	.	.	.	.	.	.	.	.	+
LDF	A	Acrospermum graminum Lib.	Acg	not specified	not evaluated	Acrospermales	Acrospermaceae	.	.	.	.	+	.	.	.	.	.	.	.	.	.	.
EMF	B	Amanita citrina (Schaeff.) Pers.	Amnc	*	*	Agaricales	Amanitaceae	.	.	.	.	.	.	.	.	.	.	.	.	+	+	+
EMF	B	Amanita excelsa (Fr.) Bertill.	Ame	*	*	Agaricales	Amanitaceae	.	.	+	.	.	.	.	.	.	+	.	+	.	+	.
EMF	B	Amanita rubescens Pers.	Amr	*	*	Agaricales	Amanitaceae	.	.	.	.	.	.	.	.	.	+	.	+	.	+	.
LDF	B	Ampulloclitocybe clavipes (Pers.) Redhead, Lutzoni, Moncalvo & Vilgalys	Ampc	*	*	Agaricales	Tricholomataceae	+	+	+	.	.	.	.	.	.	.	.	.	+	+	+
WDF	B	Antrodia serialis (Fr.) Donk	Ans	*	*	Agaricales	Fomitopsidaceae	.	.	.	.	+	+	.	+	.	.	.	.	.	.	.
P	B	Armillaria ostoyae (Romagn.) Herink	Aro	*	*	Agaricales	Physalacriaceae	+	+	+	.	.	.	.	.	.	+	+	.	.	+	.
WDF	A	Arnaudiella caronae (Pass.) Petr.	Arc	-	not evaluated	Microthyriales	Microthyriaceae	.	.	.	.	+	.	.	.	.	.	.	.	.	.	.
WDF/P	A	Ascotremella faginea (Peck) Seaver	Asf	-	*	Helotiales	Helotiaceae	.	.	.	.	.	.	.	.	.	.	.	.	.	.	+
WDF	A	Bertia moriformis var. moriformis (Tode) De Not.	Brm	*	not evaluated	Sordariales	Nitschkiaceae	.	.	.	.	.	.	.	.	.	.	.	.	+	.	.
WDF	A	Bisporella citrina (Batsch) Korf & S.E. Carp.	Bsc	*	not specified	Helotiales	Helotiaceae	.	.	.	.	.	.	.	.	.	.	.	.	+	+	+
WDF	B	Bjerkandera adusta (Willd.) P. Karst.	Bja	*	*	Polyporales	Meruliaceae	.	.	.	+	.	.	+	+	.	+	+	.	.	+	.
EMF	B	Boletus edulis Bull.	Ble	*	*	Boletales	Boletaceae	+	.	.	.	.	.	.	.	.	.	.	.	.	.	.
WDF	B	Botryobasidium vagum (Berk. & M.A. Curtis) D.P. Rogers	Btv	*	*	Cantharellales	Botryobasidiaceae	.	.	.	.	.	.	.	.	.	.	.	.	+	.	.
LDF	A	Brunnipila fuscescens (Pers.) Baral	Brf	not specified	not evaluated	Helotiales	Hyaloscyphaceae	.	.	.	.	.	.	.	.	.	.	.	.	+	.	+
EMF	B	Byssocorticium atrovirens (Fr.) Bondartsev & Singer ex Singer	Bya	*	*	Atheliales	Atheliaceae	.	.	.	.	.	.	.	.	.	.	.	.	.	+	.
EMF	B	Caloboletus calopus (Pers.) Vizzini	Clbc	*	*	Boletales	Boletaceae	.	.	.	.	.	.	.	.	.	.	.	+	.	.	.
WDF	B	Calocera cf. pallidospathulata D.A. Reid	Clp	not specified	data deficiente	Dacrymycetales	Dacrymycetaceae	.	.	.	.	.	.	.	.	+	.	.	.	.	.	.
WDF	B	Calocera cornea (Batsch) Fr.	Clcc	*	*	Dacrymycetales	Dacrymycetaceae	.	.	.	.	+	.	.	.	.	.	+	+	+	+	.
WDF	B	Calocera furcata (Fr.) Quél.	Clcf	*	*	Dacrymycetales	Dacrymycetaceae	.	.	.	+	.	.	+	+	.	.	+	.	.	.	.
WDF	B	Calocera sp	Cs	-	-	Dacrymycetales	Dacrymycetaceae	.	.	.	.	.	.	+	.	.	.	.	.	.	.	.
WDF	B	Calocera viscosa (Pers.) Fr.	Clcv	*	*	Dacrymycetales	Dacrymycetaceae	+	+	+	+	+	+	+	+	+	+	+	+	.	.	.
WDF	A	Calycina herbarum (Pers.) Gray	Clh	-	not evaluated	Helotiales	Helotiaceae	.	.	.	.	.	.	.	.	.	.	.	.	.	+	.
LDF	B	Calyptella cf. capula var. campanula (Holmsk.) Quél.	Clyc	not specified	*	Agaricales	Marasmiaceae	.	.	.	.	.	.	.	+	.	.	.	.	.	.	.
EMF	B	Cantharellus cibarius Fr.	Cnc	*	*	Cantharellales	Cantharellaceae	.	.	.	.	.	.	.	.	.	.	.	.	.	.	+
WDF	A	Capitotricha bicolor (Bull.) Baral	Cpb	*	not evaluated	Helotiales	Hyaloscyphaceae	.	.	.	.	.	.	.	.	.	+	.	.	.	.	+
P	B	Chromocyphella muscicola (Fr.) Donk	Chm	not specified	not evaluated	Agaricales	Inocybaceae	.	.	.	.	.	.	.	.	.	.	.	.	.	.	+
LDF	A	Cistella fugiens (W. Phillips) Matheis	Csf	*	not evaluated	Helotiales	Hyaloscyphaceae	.	.	.	.	+	.	.	.	.	.	.	.	.	.	.
LDF	B	Clitocybe cf. ditopa (Fr.) Gillet	Cld	*	*	Agaricales	Tricholomataceae	.	.	.	.	.	.	+	.	.	.	.	.	.	.	.
LDF	B	Clitocybe cf. vibecina (Fr.) Quél.	Cltv	*	*	Agaricales	Tricholomataceae	.	.	.	.	.	.	.	.	.	.	+	.	.	.	.
LDF	B	Clitocybe fragrans (With.) P. Kumm.	Cltf	*	*	Agaricales	Tricholomataceae	.	+	.	.	.	+	+	.	+	+	+	.	+	+	.
LDF	B	Clitocybe metachroa (Fr.) P. Kumm.	Clm	*	*	Agaricales	Tricholomataceae	+	+	.	.	.	.	.	.	.	.	.	.	.	.	.
LDF	B	Clitocybe nebularis (Batsch) P. Kumm.	Cln	*	*	Agaricales	Tricholomataceae	+	.	.	.	.	.	.	.	.	.	.	.	+	.	.
WDF	B	Coniophora puteana (Schumach.) P. Karst.	Cnp	*	*	Boletales	Coniophoraceae	.	.	.	.	.	.	.	+	.	.	.	.	.	.	.
LDF	B	Conocybe macrospora (G.F. Atk.) Hauskn.	Cnm	not specified	R	Agaricales	Bolbitiaceae	.	.	.	+	.	.	.	.	.	.	.	.	.	.	.
WDF	B	Coprinellus micaceus (Bull.) Vilgalys, Hopple & Jacq. Johnson	Cpm	*	*	Agaricales	Psathyrellaceae	.	.	.	.	.	.	.	.	.	.	+	.	+	+	.
DDF	B	Coprinopsis poliomalla (Romagn.) Doveri, Granito & Lunghini	Cpp	*	data deficiente	Agaricales	Psathyrellaceae	.	.	.	.	.	.	.	.	.	.	+	.	.	.	.
EMF	B	Cortinarius alboviolaceus (Pers.) Fr.	Crta	*	data deficiente	Agaricales	Cortinariaceae	.	.	.	.	.	.	.	.	.	+	.	.	.	.	.
EMF	B	Cortinarius cf. casimiri (Velen.) Huijsman	Crtc	*	*	Agaricales	Cortinariaceae	+	.	.	.	.	.	.	.	.	.	.	.	.	.	.
EMF	B	Cortinarius hinnuleus Fr.	Crh	*	*	Agaricales	Cortinariaceae	.	.	+	.	.	.	.	.	.	.	.	.	.	.	.
WDF	A	Coryne dubia (Pers.) Gray	Crd	*	*	Helotiales	Helotiaceae	.	.	.	.	.	.	.	.	+	.	.	.	+	.	.
WDF/LDF	B	Crepidotus caspari Velen.	Crpdtscsp	*	*	Agaricales	Inocybaceae	.	.	.	.	.	+	.	.	.	.	.	.	.	.	+
WDF	B	Crepidotus cesatii (Rabenh.) Sacc.	Crpdtscst	*	*	Agaricales	Inocybaceae	.	.	.	.	.	.	+	.	.	+	.	.	.	.	+
WDF	B	Crepidotus cf. applanatus (Pers.) P. Kumm.	Crpa	2	*	Agaricales	Inocybaceae	.	.	.	.	.	.	.	.	.	.	.	.	+	.	.
WDF/LDF	B	Crepidotus luteolus Sacc.	Crl	*	*	Agaricales	Inocybaceae	.	.	.	+	.	.	.	.	.	.	.	.	.	+	.
LDF	A	Crocicreas coronatum (Bull.) S.E. Carp.	Crcc	*	not specified	Helotiales	Helotiaceae	.	.	.	.	.	.	.	.	.	.	.	.	.	+	.
WDF	A	Cryptosporella compta (Tul. & C. Tul.) Sacc.	Cryc	*	not evaluated	Diaporthales	Gnomoniaceae	.	.	.	.	.	.	.	.	.	.	+	.	.	.	.
WDF	A	Cudoniella acicularis (Bull.) J. Schröt.	Cda	not specified	*	Helotiales	Helotiaceae	.	.	.	.	.	.	.	.	.	.	.	.	.	+	.
WDF	B	Cylindrobasidium evolvens (Fr.) Jülich	Cye	-	*	Agaricales	Physalacriaceae	.	.	.	.	.	.	.	.	.	+	+	.	.	.	+
WDF	B	Cyphellopsis anomala (Pers.) Donk	Cypa	-	*	Agaricales	Marasmiaceae	.	.	.	.	.	.	.	.	.	+	.	.	.	.	.
LDF	B	Cystoderma amianthinum (Scop.) Fayod	Cysa	-	*	Agaricales	Agaricaceae	+	+	+	.	+	.	.	+	.	+	.	.	.	.	.
WDF	B	Dacrymyces stillatus Nees	Dcs	-	*	Dacrymycetales	Dacrymycetaceae	.	.	.	+	+	+	+	+	+	.	+	+	.	+	+
WDF	A	Dasyscyphella nivea (R. Hedw.) Raitv.	Dsn	*	not evaluated	Helotiales	Hyaloscyphaceae	.	.	.	.	.	.	.	.	.	.	.	.	.	+	+
P	A	Dialonectria episphaeria (Tode) Cooke	Dle	*	not specified	Hypocreales	Nectriaceae	.	.	.	.	.	.	.	.	.	.	.	.	.	+	.
WDF	A	Diatrype stigma (Hoffm.) Fr.	Dts	*	*	Xylariales	Diatrypaceae	.	.	.	.	.	.	.	.	.	.	.	+	+	+	+
WDF	A	Diatrypella malaleuca cf. (Kunze) Nitschke	Dtm	-	not evaluated	Xylariales	Diatrypaceae	.	.	.	.	.	.	.	.	.	.	.	.	.	.	+
WDF	A	Eutypa cf. spinosa (Pers.) Tul. & C. Tul.	Ets	*	*	Xylariales	Diatrypaceae	.	.	.	.	.	.	.	.	.	.	+	.	.	.	.
WDF	A	Eutypella cf. quaternata (Pers.) Rappaz	Etq	*	not evaluated	Xylariales	Diatrypaceae	.	.	.	.	.	.	.	.	.	.	.	.	.	.	+
WDF	B	Exidia pithya (Alb. & Schwein.) Fr.	Exp	*	*	Auriculariales	Exidiaceae	.	+	.	.	.	.	.	.	.	.	.	.	.	.	.
WDF	B	Exidia recisa (Ditmar) Fr.	Exr	*	*	Auriculariales	Exidiaceae	.	.	.	.	.	.	.	.	.	+	.	.	.	.	.
WDF	B	Exidia truncata Fr.	Ext	-	-	Auriculariales	Exidiaceae	.	.	.	.	.	.	.	.	.	+	.	.	.	.	.
WDF	B	Exidiopsis effusa Bref.	Exe	*	*	Auriculariales	Exidiaceae	.	.	.	.	.	.	.	.	.	.	.	.	+	.	.
WDF	B	Exidiopsis opalea (Bourdot & Galzin) D.A. Reid	Exo	*	R	Auriculariales	Exidiaceae	+	.	.	.	.	.	.	.	.	.	.	.	.	.	.
LDF	B	Fayodia bisphaerigera (J.E. Lange) Singer	Fyb	R	data deficiente	Agaricales	Tricholomataceae	.	.	.	.	.	.	.	.	.	+	.	.	.	.	.
FDF	B	Flammulaster carpophilus (Fr.) Earle ex Vellinga	Flc	*	*	Agaricales	Inocybaceae	.	.	.	.	.	.	.	.	.	.	.	.	+	+	+
WDF/P	B	Fomes fomentarius (L.) Fr.	Fmf	*	*	Polyporales	Polyporaceae	.	.	.	.	.	.	.	.	.	+	+	+	+	+	.
WDF/P	B	Fomitopsis pinicola (Sw.) P. Karst.	Fmp	*	*	Polyporales	Fomitopsidaceae	+	+	+	+	+	+	+	+	+	+	+	+	+	.	.
WDF/LDF	B	Galerina marginata (Batsch) Kühner	Glm	*	*	Agaricales	Strophariaceae	.	.	.	.	.	.	.	+	+	.	.	.	+	.	.
LDF	B	Galerina sp	Glrs	-	-	Agaricales	Strophariaceae	.	.	.	.	.	.	.	+	.	.	.	.	.	.	.
WDF/P	B	Ganoderma applanatum (Pers.) Pat.	Gna	*	*	Polyporales	Ganodermataceae	.	.	.	.	.	.	.	.	.	.	.	.	+	+	.
LDF	A	Geopora arenicola (Lév.) Kers	Gpa	*	not evaluated	Pezizales	Pyronemataceae	.	.	.	.	.	.	.	+	.	.	.	.	.	.	.
WDF	B	Gloeophyllum odoratum (Wulfen) Imazeki	Glo	*	*	Gloeophyllales	Gloeophyllaceae	.	.	.	.	+	.	.	.	.	.	.	.	.	.	.
WDF	B	Gloeophyllum sepiarium (Wulfen) P. Karst.	Glps	*	*	Gloeophyllales	Gloeophyllaceae	+	.	.	+	+	+	+	+	+	.	.	.	.	.	.
WDF	B	Gymnopilus penetrans (Fr.) Murrill	Gymnplp	*	*	Agaricales	Strophariaceae	.	+	+	.	.	+	+	+	.	+	+	+	.	.	.
WDF/LDF	B	Gymnopus androsaceus (L.) J.L. Mata & R.H. Petersen	Gya	*	*	Agaricales	Omphalotaceae	+	.	+	.	+	+	.	.	.	.	+	.	.	.	.
LDF	B	Gymnopus confluens (Pers.) Antonín, Halling & Noordel.	Gyc	*	*	Agaricales	Omphalotaceae	.	.	.	.	.	.	.	.	.	.	.	.	.	+	+
LDF	B	Gymnopus dryophilus (Bull.) Murrill	Gyd	*	*	Agaricales	Omphalotaceae	.	+	+	.	.	.	.	+	.	.	.	.	+	.	.
LDF	B	Gymnopus perforans (Hoffm.) Antonín & Noordel.	Gymnpsprf	*	*	Agaricales	Omphalotaceae	.	+	.	.	+	+	.	.	.	+	.	+	.	.	.
LDF	B	Gymnopus peronatus (Bolton) Gray	Gymnpsprn	*	*	Agaricales	Omphalotaceae	.	.	.	.	.	.	.	+	.	.	.	.	+	+	.
WDF/P	B	Heterobasidion annosum (Fr.) Bref.	Hta	*	*	Russulales	Bondarzewiaceae	+	+	+	.	.	.	+	.	.	+	.	.	.	.	.
EMF	A	Humaria hemisphaerica (Hoffm.) Fuckel	Hmh	*	*	Pezizales	Pyronemataceae	.	.	.	.	.	.	.	.	.	.	.	.	.	+	.
WDF	A	Hyaloscypha albohyalina var. albohyalina (P. Karst.) Boud.	Hyla	*	not evaluated	Helotiales	Hygrophoraceae	.	.	.	.	.	.	.	.	.	.	.	.	.	.	+
EMF	B	Hygrophorus olivaceoalbus (Fr.) Fr.	Hyo	*	*	Agaricales	Hygrophoraceae	+	.	+	.	.	.	.	.	.	.	.	.	.	.	.
EMF	B	Hygrophorus pustulatus (Pers.) Fr.	Hyp	*	*	Agaricales	Hygrophoraceae	+	+	+	.	.	.	.	.	.	+	.	.	.	.	.
WDF	B	Hymenochaete rubiginosa (Dicks.) Lév.	Hymncr	*	*	Hymenochaetales	Hymenochaetaceae	.	.	.	.	.	.	.	.	.	.	.	.	+	.	.
WDF	B	Hymenopellis radicata (Relhan) R.H. Petersen	Hymnpr	*	-	Agaricales	Physalacriaceae	.	.	.	.	.	.	.	.	.	.	.	.	+	.	.
WDF	A	Hymenoscyphus cf. salicellus (Fr.) Dennis	Hymnscyphssl	not specified	not specified	Helotiales	Helotiaceae	.	.	.	.	.	.	.	.	.	+	.	.	.	.	.
FDF	A	Hymenoscyphus fagineus (Pers.) Dennis	Hymf	*	not specified	Helotiales	Helotiaceae	.	.	.	.	.	.	.	.	.	.	.	.	.	.	+
LDF	A	Hymenoscyphus scutula var. scutula (Pers.) W. Phillips	Hymnscyphssc	*	*	Helotiales	Helotiaceae	.	.	.	.	.	.	.	.	.	.	.	.	.	+	+
WDF	A	Hymenoscyphus serotinus (Pers.: Fr.) W. Phillips	Hymnscyphssr	*	*	Helotiales	Helotiaceae	.	.	.	.	.	.	.	.	.	.	+	.	.	.	.
WDF	B	Hypholoma capnoides (Fr.) P. Kumm.	Hyc	*	*	Agaricales	Strophariaceae	+	.	+	+	.	.	.	+	.	+	+	+	+	+	.
WDF	B	Hypholoma fasciculare (Huds.) P. Kumm.	Hypf	*	*	Agaricales	Strophariaceae	.	+	+	+	+	.	+	.	+	+	+	.	+	.	.
WDF	B	Hypholoma lateritium (Schaeff.) P. Kumm.	Hyl	*	*	Agaricales	Strophariaceae	.	.	.	.	.	.	.	.	.	.	.	.	.	+	.
WDF	B	Hypholoma marginatum J. Schröt.	Hym	*	*	Agaricales	Strophariaceae	+	+	+	.	.	.	.	+	+	+	+	.	.	+	+
WDF/P	A	Hypomyces aurantius (Pers.) Tul.	Hypa	*	not evaluated	Hypocreales	Hypocreaceae	.	.	.	.	.	.	.	.	.	.	+	.	.	.	.
WDF	A	Hypoxylon fragiforme (Pers.) J. Kickx f.	Hypfr	*	*	Xylariales	Hypoxylaceae	.	.	.	.	.	.	.	.	.	.	+	.	+	+	+
EMF	B	Imleria badia (Fr.) Vizzini	Imb	*	-	Boletales	Boletaceae	+	+	+	.	.	.	.	.	.	+	.	+	.	.	.
EMF	B	Inocybe cf. brunneorufa Stangl & J. Veselský	Inb	-	-	Agaricales	Inocybaceae	.	.	.	.	.	.	.	.	.	.	.	.	.	+	.
EMF	B	Inocybe glabripes Ricken	Ing	2	*	Agaricales	Inocybaceae	.	.	.	.	.	.	.	.	.	.	.	.	.	.	+
WDF/P	A	Jackrogersella cohaerens (Pers.) L. Wendt, Kuhnert & M. Stadler	Jac	*	*	Xylariales	Hypoxylaceae	.	.	.	.	.	.	.	.	.	.	.	.	+	+	.
WDF	A	Jackrogersella multiformis (Fr.) L. Wendt, Kuhnert & M. Stadler	Jam	*	*	Xylariales	Hypoxylaceae	.	.	.	.	.	.	.	.	.	.	+	.	+	+	+
LDF	A	Keissleriella culmifida (P. Karst.) S.K. Bose	Ksc	-	not evaluated	Pleosporales	Lentitheciaceae	.	.	.	+	.	+	.	.	.	.	.	.	.	.	.
WDF	A	Kretzschmaria deusta (Hoffm.) P.M.D. Martin	Krd	*	*	Xylariales	Xylariaceae	.	.	.	.	.	.	.	.	.	.	.	.	+	+	+
EMF	B	Laccaria amethystina Cooke	Lcca	*	*	Agaricales	Hydnangiaceae	.	.	+	.	.	.	.	.	.	+	+	+	+	+	+
EMF	B	Laccaria bicolor (Maire) P.D. Orton	Lccb	*	*	Agaricales	Hydnangiaceae	.	.	.	.	.	.	.	.	.	+	+	.	.	.	.
EMF	B	Laccaria laccata (Scop.) Cooke	Lcl	*	*	Agaricales	Hydnangiaceae	.	.	.	+	+	.	+	+	.	+	.	.	+	.	+
EMF	B	Laccaria laccata var. pallidifolia (Peck) Peck	Lclp	R	*	Agaricales	Hydnangiaceae	.	.	+	+	+	.	+	+	+	+	+	.	.	.	.
LDF	A	Lachnum apalum (Berk. & Broome) Nannf.	Lcha	*	not evaluated	Helotiales	Hyaloscyphaceae	.	.	.	.	+	.	.	.	.	.	.	.	.	.	.
FDF	A	Lachnum virgineum (Batsch) P. Karst.	Lcv	*	not evaluated	Helotiales	Hyaloscyphaceae	.	.	.	.	.	.	.	.	.	.	.	.	+	+	+
EMF	B	Lactarius blennius (Fr.) Fr.	Lctb	*	*	Russulales	Russulaceae	.	.	.	.	.	.	.	.	.	+	.	.	.	+	+
EMF	B	Lactarius cf. subdulcis (Pers.) Gray	Lcts	*	*	Russulales	Russulaceae	.	.	.	.	.	.	.	.	.	.	.	.	.	.	+
EMF	B	Lactarius turpis (Weinm.) Fr.	Lct	*	*	Russulales	Russulaceae	.	.	+	.	.	.	.	.	.	.	.	+	.	.	.
DDF	A	Lasiobolus macrotrichus Rea	Lsm	*	data deficiente	Pezizales	Pezizomycetidae	.	.	.	.	.	.	+	.	.	.	.	+	.	.	.
EMF	B	Leccinum scabrum (Bull.) Gray	Lccs	*	*	Boletales	Boletaceae	.	.	.	.	.	.	.	+	.	.	.	.	.	.	.
WDF	B	Lenzites betulina (L.) Fr.	Lnb	*	*	Polyporales	Polyporaceae	.	.	.	.	.	.	+	.	.	.	.	.	.	.	.
LDF	A	Leotia lubrica var. lubrica (Scop.) Pers.	Ltl	*	*	Helotiales	Leotiaceae	.	.	.	.	.	.	.	.	.	+	.	.	.	.	.
LDF	A	Leptosphaeria maculans Ces. & De Not.	Lptsphrmcl	*	not specified	Pleosporales	Leptosphaeriaceae	.	.	.	.	.	+	.	.	.	.	.	.	.	.	.
LDF	A	Leptosphaeria sp	Lps	-	not specified	Pleosporales	Leptosphaeriaceae	.	.	.	.	.	.	.	.	+	.	.	.	.	.	.
LDF	B	Lycoperdon nigrescens Pers.	Lyn	*	-	Agaricales	Lycoperdaceae	.	+	.	.	.	.	.	+	.	.	+	+	.	.	.
LDF	B	Lycoperdon perlatum Pers.	Lyp	*	*	Agaricales	Lycoperdaceae	+	+	+	+	.	.	+	+	+	+	+	+	+	.	.
LDF	B	Lycoperdon umbrinum Pers.	Lyu	*	*	Agaricales	Lycoperdaceae	.	+	.	.	.	.	.	.	.	.	.	.	.	.	.
LDF	B	Marasmius bulliardii Quél.	Mrb	*	*	Agaricales	Marasmiaceae	.	+	.	.	.	.	.	.	.	+	.	.	.	.	.
WDF	B	Marasmius rotula (Scop.) Fr.	Mrr	*	*	Agaricales	Marasmiaceae	.	.	.	.	.	+	.	.	.	.	.	.	.	+	.
WDF	B	Megacollybia platyphylla (Pers.) Kotl. & Pouzar	Mgp	*	-	Agaricales	Marasmiaceae	.	.	.	.	.	.	.	.	.	.	.	+	+	.	.
LDF	B	Melanoleuca exscissa (Fr.) Singer	Mle	*	*	Agaricales	Tricholomataceae	.	.	.	.	.	.	.	.	.	+	.	.	.	.	.
WDF	A	Melanomma pulvis-pyrius (Pers.) Fuckel	Mlp	-	not evaluated	Pleosporales	Melanommataceae	.	.	.	.	.	.	.	.	.	+	.	.	.	.	+
WDF	B	Meripilus giganteus (Pers.) Fuckel	Mrg	*	*	Polyporales	Meripilaceae	.	.	.	.	.	.	.	.	.	.	.	.	+	.	.
LDF	B	Mutinus caninus (Huds. ex Pers.) Fr.	Mtc	*	*	Phallales	Phallaceae	.	.	.	.	.	.	.	.	.	.	.	+	.	.	.
WDF	B	Mycena abramsii (Murrill) Murrill	Mycnab	*	*	Agaricales	Tricholomataceae	.	.	.	.	.	.	.	.	+	.	+	.	+	.	.
WDF	B	Mycena amicta (Fr.) Quél.	Mycnam	3	*	Agaricales	Tricholomataceae	.	+	.	.	.	.	.	+	.	.	.	.	.	.	.
LDF	B	Mycena aurantiomarginata (Fr.) Quél.	Mycnar	2	*	Agaricales	Tricholomataceae	.	+	.	.	.	.	.	.	.	.	.	.	.	.	.
LDF	B	Mycena cf. clavicularis (Fr.) Gillet	Mycncl	not specified	data deficiente	Agaricales	Tricholomataceae	.	.	.	.	.	.	.	.	.	+	.	.	.	.	.
WDF	B	Mycena cf. haematopus (Pers.) P. Kumm.	Myh	*	*	Agaricales	Tricholomataceae	.	.	.	.	.	.	.	.	.	.	.	.	+	.	.
LDF	B	Mycena cinerella (P. Karst.) P. Karst.	Mycncn	*	*	Agaricales	Tricholomataceae	.	.	.	.	.	.	.	.	.	.	.	.	.	+	.
WDF/LDF	B	Mycena crocata (Schrad.) P. Kumm.	Mycncr	*	*	Agaricales	Tricholomataceae	.	.	.	.	.	.	.	.	.	.	+	.	+	+	+
WDF/LDF	B	Mycena epipterygia (Scop.) Gray	Mye	*	*	Agaricales	Tricholomataceae	.	.	+	.	.	.	.	+	.	+	.	.	.	.	+
LDF	B	Mycena filopes (Bull.: Fr) P. Kumm.	Mycnflp	*	*	Agaricales	Tricholomataceae	.	.	.	.	.	.	+	.	.	.	+	.	+	+	+
LDF	B	Mycena flavescens Velen.	Mycnflv	*	*	Agaricales	Tricholomataceae	.	.	.	.	.	.	.	+	.	.	+	.	.	.	.
WDF	B	Mycena galericulata (Scop.) Gray	Mycnglr	*	*	Agaricales	Tricholomataceae	.	.	.	.	.	.	.	.	.	.	.	.	+	+	+
WDF/LDF	B	Mycena galopus (Pers.) P. Kumm.	Mycnglp	*	*	Agaricales	Tricholomataceae	+	+	+	+	+	.	+	+	.	.	+	+	.	.	.
WDF	B	Mycena metata (Fr.) P. Kumm.	Mym	*	*	Agaricales	Tricholomataceae	.	.	.	.	.	.	+	.	.	.	.	.	.	.	.
WDF	B	Mycena purpureofusca (Peck) Sacc.	Myp	1	*	Agaricales	Tricholomataceae	.	.	.	.	.	.	+	.	.	.	.	.	.	.	.
LDF	B	Mycena rosea Gramberg	Mycnrs	*	*	Agaricales	Tricholomataceae	.	.	.	.	.	.	.	.	.	.	.	.	+	+	+
WDF	B	Mycena rubromarginata (Fr.) P. Kumm.	Mycnrb	*	*	Agaricales	Tricholomataceae	+	.	.	.	.	.	.	+	+	.	.	.	+	.	.
LDF	B	Mycena sp	Mycena spec	-	-	Agaricales	Tricholomataceae	.	.	.	+	.	.	.	.	.	.	.	.	.	.	.
WDF	B	Mycena sp 1	Mycenaspec	-	-	Agaricales	Tricholomataceae	.	.	.	.	.	.	.	.	.	.	+	.	.	.	.
WDF/LDF	B	Mycena speirea (Fr.) Gillet	Mycnspr	*	not specified	Agaricales	Tricholomataceae	.	.	.	.	.	.	+	+	.	.	+	.	.	.	.
LDF	B	Mycena stylobates (Pers.) P. Kumm.	Mycnst	*	*	Agaricales	Tricholomataceae	+	.	.	.	.	.	+	.	.	.	.	.	.	.	+
WDF	B	Mycena viridimarginata P. Karst.	Mycnvr	-	*	Agaricales	Tricholomataceae	.	.	.	.	.	.	+	.	.	.	.	.	.	.	.
LDF	B	Mycena vitilis (Fr.) Quèl	Mycnvt	*	*	Agaricales	Tricholomataceae	.	.	.	.	.	.	.	.	.	.	.	.	.	+	.
LDF	B	Mycena vulgaris (Pers.) P. Kumm.	Mycnvl	*	*	Agaricales	Tricholomataceae	.	+	.	.	.	.	.	.	.	+	.	.	.	.	.
WDF	B	Mycetinis alliaceus (Jacq.) Earle ex A.W. Wilson & Desjardin	Mycta	-	*	Agaricales	Omphalotaceae	.	.	.	.	.	.	.	.	.	.	+	.	+	.	+
WDF	B	Myxarium nucleatum Wallr.	Myn	-	*	Auriculariales	Exidiaceae	.	.	.	.	.	.	.	.	.	.	+	.	.	.	.
WDF	A	Nectria cinnabarina (Tode) Fr.	Ncc	*	not evaluated	Hypocreales	Nectriaceae	.	.	.	.	.	.	.	.	.	.	.	.	+	.	+
WDF	A	Neobulgaria pura (Pers.) Petr.	Nbp	*	not evaluated	Helotiales	Helotiaceae	.	.	.	.	.	.	.	.	.	.	+	.	.	.	.
WDF/P	A	Neonectria coccinea (Pers.) Rossman & Samuels	Nnc	-	not evaluated	Hypocreales	Nectriaceae	.	.	.	.	.	.	.	.	.	.	.	.	.	.	+
LDF	A	Nodulosphaeria robusta (Strasser) L. Holm	Ndr	-	not specified	Pleosporales	Phaeosphaeriaceae	.	.	.	.	+	.	.	.	.	.	.	.	.	.	.
P	A	Octospora humosa (Fr.) Dennis	Och	3	data deficiente	Pezizales	Pyronemataceae	.	.	.	.	.	.	.	.	.	.	.	.	+	.	.
EMF	A	Otidea alutacea (Pers.) Massee	Ota	3	*	Pezizales	Pyronemataceae	.	.	.	.	.	.	.	.	.	+	.	.	.	.	+
WDF	B	Panellus mitis (Pers.) Singer	Pnm	*	*	Agaricales	Mycenaceae	.	.	.	.	.	.	+	+	+	.	.	.	.	.	.
WDF	B	Panellus stipticus (Bull.) P. Karst.	Pns	*	*	Agaricales	Mycenaceae	.	.	.	.	.	.	.	.	.	.	.	.	+	.	.
LDF	A	Paraleptosphaeria macrospora Thüm.	Lptsphrmcr	not specified	not specified	Pleosporales	Leptosphaeriaceae	.	+	.	.	.	.	.	.	.	.	.	.	.	.	.
EMF	B	Paxillus involutus (Batsch) Fr.	Pxi	*	*	Boletales	Paxillaceae	.	.	.	.	.	.	+	+	.	.	.	.	.	.	.
LDF	A	Peziza arvernensis Roze & Boud.	Pza	*	*	Pezizales	Pezizaceae	.	.	.	.	.	.	.	.	.	.	.	.	+	.	+
LDF	A	Peziza succosa Berk.	Pzs	*	*	Pezizales	Pezizaceae	.	.	.	.	.	.	.	.	.	.	.	.	.	+	+
LDF	A	Phaeosphaeria caricis (J. Schröt.) Leuchtm.	Phsphrcr	not specified	not evaluated	Pleosporales	Phaeosphaeriaceae	.	.	.	.	.	.	.	.	.	.	+	.	.	.	.
LDF	A	Phaeosphaeria culmorum (Auersw.) Leuchtm.	Phsphrcl	not specified	not evaluated	Pleosporales	Phaeosphaeriaceae	.	.	.	.	.	.	.	.	.	.	.	.	+	.	.
LDF	A	Phaeosphaeria fuckelii (Niessl) L. Holm	Phsf	*	not evaluated	Pleosporales	Phaeosphaeriaceae	.	+	.	.	.	.	.	.	.	.	.	.	.	.	.
LDF	A	Phaeosphaeria herpotrichoides (De Not.) L. Holm	Phh	not specified	not evaluated	Pleosporales	Phaeosphaeriaceae	.	.	.	.	.	.	.	.	.	.	.	.	.	.	+
LDF	A	Phaeosphaeria nigrans (Roberge ex Desm.) L. Holm	Phn	not specified	not evaluated	Pleosporales	Phaeosphaeriaceae	.	.	.	.	.	.	.	.	.	.	.	.	+	.	.
LDF	A	Phaeosphaeria vagans (Niessl) O.E. Erikss.	Phv	not specified	not evaluated	Pleosporales	Phaeosphaeriaceae	.	+	.	.	.	.	.	.	.	.	.	.	.	.	.
LDF	B	Phallus impudicus L.	Phi	*	*	Phallales	Phallaceae	.	.	.	.	.	.	.	.	.	.	.	+	.	.	.
WDF	B	Phlebia radiata Fr.	Phr	*	*	Polyporales	Meruliaceae	.	.	.	.	.	.	.	.	.	.	+	.	+	.	.
WDF	B	Pholiota flammans (Batsch) P. Kumm.	Phlf	*	*	Agaricales	Strophariaceae	.	.	+	.	.	.	.	.	.	.	+	.	.	.	.
WDF/P	B	Pholiota squarrosa (Oeder) P. Kumm.	Phs	*	*	Agaricales	Strophariaceae	.	+	.	.	.	.	.	.	.	+	+	+	.	.	.
WDF/P	A	Phyllachora junci (Fr.) Fuckel	Phj	*	not specified	Phyllachorales	Phyllachoraceae	.	.	.	.	.	+	.	.	.	.	.	.	.	.	.
LDF	A	Pleospora phaeocomoides (Berk. & Broome) G. Winter	Plsp	not specified	not evaluated	Pleosporales	Pleosporaceae	.	.	.	.	.	.	.	.	.	.	.	.	+	.	.
WDF/P	B	Pleurotus cf. pulmonarius (Fr.) Quél.	Plrp	*	*	Agaricales	Pleurotaceae	.	.	.	.	.	.	.	.	.	.	.	.	+	.	.
WDF	B	Plicaturopsis crispa (Pers.) D.A. Reid	Plcc	*	*	Agaricales	Amylocorticiaceae	.	.	.	.	.	.	.	.	.	.	+	.	+	+	.
WDF	B	Pluteus cervinus s.l. (Schaeff.) P. Kumm.	Pltc	*	*	Agaricales	Pluteaceae	+	.	+	.	+	+	.	.	.	+	.	.	+	+	+
WDF	B	Pluteus cf. nanus (Pers.) P. Kumm.	Pln	*	*	Agaricales	Pluteaceae	.	.	.	.	.	.	.	.	.	.	.	.	+	.	.
WDF	B	Pluteus salicinus (Pers.) P. Kumm.	Pls	*	*	Agaricales	Pluteaceae	.	.	.	.	.	.	.	.	.	.	.	.	+	.	.
WDF	B	Polyporus brumalis (Pers.) Fr.	Plb	*	*	Agaricales	Polyporaceae	.	.	.	.	.	.	.	.	.	.	.	.	.	+	.
WDF	B	Polyporus varius (Pers.) Fr.	Plv	*	*	Agaricales	Polyporaceae	.	.	.	.	.	.	.	.	.	.	.	.	+	+	.
WDF	B	Postia caesia (Schrad.) P. Karst.	Pstc	*	*	Agaricales	Fomitopsidaceae	.	.	+	+	.	.	+	.	.	.	.	+	.	.	.
WDF	B	Postia stiptica (Pers.) Jülich	Pss	*	*	Agaricales	Fomitopsidaceae	.	.	+	+	.	+	+	+	.	+	.	+	.	.	.
LDF	A	Pseudolachnea hispidula (Schrad.) B. Sutton	Psh	-	not specified	Chaetosphaeriales	Chaetosphaeriaceae	.	.	.	.	.	+	.	+	.	.	.	.	.	.	.
LDF	B	Psilocybe crobula (Fr.) Singer	Pslc	R	*	Agaricales	Strophariaceae	+	.	.	.	.	.	.	.	.	.	.	.	.	.	.
LDF	B	Psilocybe phyllogena (Sacc.) Noordel.	Psp	*	*	Agaricales	Strophariaceae	.	.	.	.	.	.	.	.	.	+	.	.	.	.	.
WDF	B	Pycnoporellus fulgens (Fr.) Donk	Pyf	*	*	Polyporales	Fomitopsidaceae	.	.	.	.	.	.	.	+	.	.	.	.	.	.	.
WDF	B	Pycnoporus cinnabarinus (Jacq.) P. Karst.	Pyc	*	*	Aphyllophorales	Polyporaceae	.	.	.	.	.	.	.	.	.	.	+	.	.	.	.
P	A	Pyrenophora tritici-repentis (Died.) Drechsler	Pyt	not specified	not evaluated	Pleosporales	Pleosporaceae	.	.	.	.	+	.	.	.	.	.	.	.	.	.	.
LDF	B	Ramaria abietina (Pers.) Quél.	Rma	*	data deficiente	Agaricales	Clavariaceae	+	.	.	.	.	.	.	.	.	.	.	.	.	.	.
LDF	B	Ramaria gracilis (Pers.) Quél.	Rmg	2	endangerment of unknown magnitude	Agaricales	Clavariaceae	.	.	.	.	.	.	.	.	.	.	.	+	.	.	.
LDF	B	Rhizomarasmius setosus (Sowerby) Antonín & A. Urb.	Rhs	R	*	Agaricales	Physalacriaceae	.	.	.	.	.	.	.	.	.	+	+	+	.	.	+
EMF	B	Rhodocollybia butyracea (Bull.) Lennox	Rhb	*	*	Agaricales	Omphalotaceae	+	+	+	.	.	.	.	.	.	+	+	+	.	.	+
EMF	B	Rickenella fibula (Bull.) Raithelh.	Rcf	*	*	Agaricales	Rickenellaceae	+	.	.	+	.	.	+	+	.	.	.	.	.	+	+
EMF	B	Russula cf. densifolia Secr. ex Gillet	Rsd	*	*	Russulales	Russulaceae	.	.	.	.	.	.	.	.	.	.	.	.	.	+	.
EMF	B	Russula cf. heterophylla (Fr.) Fr.	Rsh	2	V	Russulales	Russulaceae	.	.	.	.	.	.	.	.	.	.	.	.	+	+	.
EMF	B	Russula cf. mairei Singer	Rsm	-	*	Russulales	Russulaceae	.	.	.	.	.	.	.	.	.	.	.	.	+	.	+
EMF	B	Russula nigricans Fr.	Rsn	*	*	Russulales	Russulaceae	.	.	.	.	.	.	.	.	.	.	.	+	.	.	+
EMF	B	Russula ochroleuca Pers.	Rso	*	*	Russulales	Russulaceae	+	+	+	.	.	.	.	.	.	+	+	.	+	+	+
LDF	A	Rutstroemia sydowiana (Rehm) W.L. White	Rts	*	not evaluated	Helotiales	Rutstroemiaceae	.	.	.	.	.	.	.	.	.	.	.	.	.	+	.
WDF	A	Ruzenia spermoides (Hoffm.) O. Hilber ex A.N. Mill. & Huhndorf	Rzs	-	not evaluated	Sordariales	Lasiosphaeriaceae	.	.	.	.	.	.	.	.	.	.	.	.	+	.	.
DDF	A	Saccobolus verrucisporus Brumm.	Scv	-	not evaluated	Pezizales	Ascobolaceae	.	.	.	.	+	.	.	.	.	.	.	.	.	.	.
WDF	B	Schizophyllum commune Fr.	Schc	*	*	Agaricales	Schizophyllaceae	.	+	.	+	.	+	+	.	.	.	+	.	.	.	.
WDF	B	Schizopora paradoxa (Schrad.) Donk	Scp	*	*	Hymenochaetales	Schizoporaceae	.	.	.	.	.	.	+	.	.	.	+	.	.	+	.
WDF	A	Scutellinia crinita (Bull.) Lambotte	Sctc	*	data deficiente	Pezizales	Pyronemataceae	.	.	.	.	.	+	.	.	.	.	.	+	+	.	.
WDF	B	Skeletocutis amorpha Kotl. & Pouzar	Ska	*	*	Polyporales	Polyporaceae	.	.	.	.	.	.	.	.	+	.	.	.	.	.	.
WDF	B	Stereum hirsutum (Willd.) Pers.	Strmh	*	*	Russulales	Stereaceae	.	.	.	.	.	.	.	.	.	+	+	+	+	+	+
WDF	B	Stereum rugosum Pers.	Str	*	*	Russulales	Stereaceae	.	.	.	.	.	.	.	.	.	.	.	.	+	+	.
WDF	B	Stereum sanguinolentum (Alb. & Schwein.) Fr.	Strmsn	*	*	Russulales	Stereaceae	.	+	.	.	.	.	.	+	.	.	+	+	.	.	.
WDF	B	Stereum subtomentosum Pouzar	Strmsb	*	*	Russulales	Stereaceae	.	.	.	.	.	.	.	.	.	.	.	.	+	.	.
EMF	B	Strobilomyces strobilaceus (Scop.) Berk.	Strbs	*	*	Boletales	Boletaceae	.	.	.	.	.	.	.	.	.	.	.	.	+	.	.
FDF	B	Strobilurus esculentus (Wulfen) Singer	Ste	*	*	Agaricales	Physalacriaceae	+	+	+	+	+	+	.	.	+	+	+	+	.	.	.
WDF	B	Stropharia hornemannii (Fr.) S. Lundell & Nannf.	Strph	3	endangerment of unknown magnitude	Agaricales	Strophariaceae	.	.	.	.	.	.	.	.	.	.	+	.	.	.	.
DDF	A	Thelebolus microsporus (Berk. & Broome) Kimbr.	Thm	*	not evaluated	Thelebolales	Thelebolaceae	.	.	.	.	.	.	.	.	.	.	+	.	.	.	.
EMF	B	Thelephora palmata (Scop.) Fr.	Thp	*	*	Thelebolales	Thelebolaceae	.	.	+	.	.	.	.	.	.	.	.	.	.	.	.
EMF	B	Thelephora terrestris Ehrh.	Tht	*	*	Thelebolales	Thelebolaceae	.	+	.	+	.	+	.	+	+	.	.	.	.	.	.
EMF	B	Tomentella cinereoumbrina (Bres.) Stalpers	Tmc	not specified	data deficiente	Thelebolales	Thelephoraceae	.	.	.	.	.	.	.	.	.	.	.	+	.	.	.
WDF	B	Trametes multicolor (Schaeff.) Jülich	Trm	not specified	not specified	Polyporales	Polyporaceae	.	.	.	+	.	.	.	.	.	.	+	+	.	.	.
WDF	B	Trametes versicolor (L.) Lloyd	Trv	*	*	Polyporales	Polyporaceae	.	.	.	+	.	+	+	+	+	.	+	.	+	+	.
EMF	B	Tremella globispora D.A. Reid	Trg	*	*	Tremellales	Tremellaceae	.	.	.	.	.	.	.	.	.	.	+	.	.	.	.
WDF	B	Trichaptum abietinum (Dicks.) Ryvarden	Trchpa	*	*	Polyporales	Polyporaceae	+	.	.	+	+	+	+	+	+	.	.	+	.	+	.
DDF	A	Trichobolus zukalii (Heimerl) Kimbr.	Trz	-	not evaluated	Pezizales	Pezizomycetidae	.	.	.	.	.	.	+	.	.	.	.	.	.	.	.
EMF	B	Tricholoma bufonium (Pers.) Gillet	Trb	-	endangerment of unknown magnitude	Agaricales	Tricholomataceae	.	.	.	.	.	.	.	.	.	.	.	.	.	.	+
EMF	B	Tricholoma cf. album (Schaeff.) P. Kumm.	Trchla	-	endangerment of unknown magnitude	Agaricales	Tricholomataceae	.	.	.	.	.	.	.	.	.	.	.	.	.	.	+
LDF	A	Trichophaea hybrida (Sowerby) T. Schumach.	Trh	-	not specified	Pezizales	Pyronemataceae	.	.	.	.	.	.	.	.	.	.	.	+	.	.	.
WDF/LDF	B	Tubaria furfuracea (Pers.) Gillet	Tbf	*	*	Agaricales	Inocybaceae	.	+	.	.	.	+	.	.	.	.	.	.	.	.	.
EMF	B	Tylopilus felleus (Bull.) P. Karst.	Tyf	*	*	Boletales	Boletaceae	.	+	.	.	.	.	.	.	.	.	.	+	.	.	.
P	B	Typhula sphaeroidea Remsberg	Tys	not specified	data deficiente	Agaricales	Typhulaceae	.	.	.	.	.	.	.	.	.	+	.	.	.	.	.
EMF	B	Xerocomellus chrysenteron (Bull.) Sutara	Xrc	*	*	Boletales	Boletaceae	.	.	.	.	.	.	.	.	.	.	+	.	+	+	.
FDF	A	Xylaria carpophila (Pers.) Fr.	Xyc	*	*	Xylariales	Xylariaceae	.	.	.	.	.	.	.	.	.	.	.	.	+	+	+
WDF	A	Xylaria hypoxylon (L.) Grev.	Xyh	*	*	Xylariales	Xylariaceae	.	.	.	.	.	.	.	.	.	.	+	.	+	+	+

## Sheet: environmental variables
Sampling sites	Forest conversion stage	Abbreviation	Forest district	Management history	Dominant tree species	Elevation [m a.s.l.]	Latitude	Longitude	pH topsoil (H20) (mean ±SD, n=5)	pH litter (H20) (mean ±SD, n=5)	C/N ratio topsoil (mean ±SD, n=5)	C/N ratio litter (mean ±SD, n=5)	%Total Carbon topsoil (mean ±SD, n=5)	%Total Carbon litter (mean ±SD, n=5)	%Total Nitrogen topsoil (mean ±SD, n=5)	%Total Nitrogen litter (mean ±SD, n=5)	EIV for light availablity	EIV for soil reaction	EIV nutrient availability	EIV temperature	EIV moisture	average surface temperature difference (delta Ts)	average surface humidity difference (delta Hs)	Fungal species richness	Plant species of light-demanding species (PRL)	Plant species richness	F:P ratio	Canopy closure (CC)	Basidiomycetes	Ascomycetes	Species richness of wood-decaying fungi (WDF)	Species richness of litter-decaying fungi (LDF)	Species richness of ectomycorrhizal fungi (EMF)	Species richness of pathogenic fungi (P)	Species richness of dung-decaying fungi (DDF)	Species richness of fruit-decaying fungi (FDF)	Species richness of wood-decaying fungi/pathogenic fungi (WDF/P)	Species richness of wood-decaying fungi/litter-decaying fungi (WDF/LDF)
sp1	Norway spruce forest	spruce	Dedenborn, NP Eifel	silviculture, since 2004 no management	P. abies	584	50°33' 2.79"N	6°20'28.45"E	3.78 ± 0.09	4.36 ± 0.33	23.26 ± 1.44	28.78 ± 3.08	27.18 ± 6.0	51.77 ± 0.49	1.16 ± 0.20	1.81 ± 0.18	5.51	3.66	5.55	4.85	5.27	5.6 ± 1.8	15.0 ± 8.3	31	10	34	0.911765	80	31	0	8	7	9	1	0	1	3	2
sp2			Wahlerscheid, NP Eifel	silviculture, since 2004 no management		576	50°31'18.57"N	6°20'22.51"E	3.56 ± 0.08	4.28 ± 0.30	21.49 ± 0.54	27.53 ± 1.98	18.11 ± 3.94	50.51 ± 0.66	0.85 ± 0.20	1.84 ± 0.12	5.34	3.26	4.6	4.83	5.27	7.6 ± 3.2	13.4 ± 2.8	37	8	33	1.12121	75	34	3	8	15	6	1	0	1	4	2
sp3			Wahlerscheid, NP Eifel	silviculture, since 2004 no management		630	50°30'13.31"N	6°19'43.18"E	3.72 ± 0.15	3.94 ± 0.17	19.87 ± 0.74	25.26 ± 0.83	18.95 ± 5.95	50.34 ± 2.35	0.95 ± 0.26	1.99 ± 0.11	5.73	3.88	5.4	4.84	5.32	6.2 ± 4.2	6.2 ± 4.2	31	11	34	0.911765	60	31	0	9	4	11	1	0	1	2	3
wtminus1	salvage-logged windthrow	wtminus	Dedenborn, NP Eifel	silviculture, windstorm "Kyrill" (2007), salvage logging in 2007	P. abies	524	50°33'55.46"N	6°20'48.56"E	3.87 ± 0.18	4.68 ± 0.49	20.58 ± 1.27	23.1 ± 2.32	15.99 ± 3.82	46.21 ± 3.58	0.78 ± 0.17	2.01 ± 0.14	6.23	3.71	5.3	4.7	5.66	16.7 ± 8.3	34.0 ± 18.7	25	17	27	0.925926	0	24	1	13	4	4	0	0	1	1	2
wtminus2			Dedenborn, NP Eifel			578	50°32'42.10"N	6°20' 8.10"E	3.81 ± 0.18	4.51 ± 0.10	22.74 ± 1.23	25.91 ± 2.63	21.69 ± 3.92	44.55 ± 5.46	0.96 ± 0.20	1.74 ± 0.33	5.92	2.78	4.5	4.6	5.35	17.5 ± 6.6	27.0 ± 16.5	24	14	23	1.04348	0	16	8	10	6	2	1	1	1	1	2
wtminus3			Wahlerscheid, NP Eifel			591	50°30'52.50"N	6°19'56.60"E	4.41 ± 0.36	4.93 ± 0.58	21.85 ± 0.54	27.90 ± 6.17	20.25 ± 9.49	45.95 ± 2.92	0.93 ± 0.44	1.70 ± 0.30	5.09	4.25	4.9	5.14	5.22	16.8 ± 6.5	26.0 ± 15.0	24	16	29	0.827586	0	19	5	12	5	1	0	0	1	2	3
wtplus1	unmanaged windthrow	wtplus	Gemünd, NP Eifel	silviculture, windstorm "Wiebke" (1990), "Vivian" (1990), "Kyrill" (2007), no post-windthrow management	P. abies	490	50°35' 1.63"N	6°31' 8.09"E	3.94 ± 0.05	4.60 ± 0.17	23.79 ± 1.16	25.44 ± 2.96	9.09 ± 1.79	41.76 ± 7.95	0.38 ± 0.07	1.64 ± 0.16	7.28	3.61	4.8	5	5.22	19.3 ± 8.7	36.1 ± 20.7	35	23	32	1.09375	4	33	2	20	5	4	0	2	0	2	2
wtplus2			Gemünd, NP Eifel			490	50°34'48.58"N	6°31'31.21"E	3.97 ± 0.11	4.53 ± 0.21	21.06 ± 1.18	27.56 ± 7.61	12.88 ± 3.39	39.89 ± 10.55	0.61 ± 0.13	1.48 ± 0.37	6.92	3.55	4.9	4.91	5.11	29.1 ± 12.0	52.6 ± 21.7	39	18	32	1.21875	40	37	2	18	10	6	0	0	0	1	4
wtplus3			Wolfgarten, NP Eifel			500	50°35'37.15"N	6°28'24.59"E	4.06 ± 0.27	5.02 ± 0.49	22.7 ± 1.33	28.85 ± 6.30	28.81 ± 10.71	41.76 ± 7.95	1.26 ± 0.44	1.60± 0.33	6.06	4.17	5.74	5.28	5.16	10.2 ± 3.6	9.4 ± 9.2	21	17	33	0.636364	0	19	2	13	3	2	0	0	1	1	1
spb1	spruce/beech mixed forest	spb	Monschauer Stadtwald	silviculture, since 2004 single tree selection and beech tree underplanting	P. abies / F. sylvatica	616	50°31'51.43"N	6°18'53.93"E	4.3 ± 0.22	5.17 ± 0.36	17.78 ± 0.88	30.13 ± 3.26	8.40 ± 1.28	47.41 ± 2.08	0.47 ± 0.08	1.58 ± 0.11	5.09	3.4	5.8	4.57	5.09	11.7 ± 3.8	26.2 ± 10.1	50	3	16	3.125	30	45	5	17	12	13	2	0	1	4	1
spb2			Wahlerscheid, NP Eifel			611	50°31'36.00"N	6°20'13.00"E	3.63 ± 0.09	4.65 ± 0.27	19.38 ± 0.47	32.47 ± 6.01	16.92 ± 3.09	50.28 ± 1.19	0.88 ± 0.18	1.58 ± 0.24	5	3.7	5.5	4.5	5.31	18.4 ± 7.7	41.7 ± 18.4	60	5	23	2.6087	40	50	10	33	8	7	1	2	1	4	4
spb3			Wahlerscheid, NP Eifel			599	50°31'34.20"N	6°20'27.30"E	3.41 ± 0.15	4.21 ± 0.16	22.98 ± 2.10	30.35 ± 1.52	27.21 ± 13.85	50.04 ± 0.96	1.19 ± 0.61	1.69 ± 0.07	5.23	3.58	5.7	4.54	5.05	5.2 ± 2.1	10.7 ± 9.2	38	7	24	1.58333	50	34	4	14	7	11	0	1	1	3	1
b1	European beech forest	beech	Dedenborn, NP Eifel	unmanaged for long time, forest nature area of North-Rhine Westphalia, Germany	F. sylvatica	502	50°34'12.60"N	6°21'38.50"E	3.76 ± 0.06	4.86 ± 0.14	18.21 ± 1.30	25.59 ± 1.56	12.16 ± 2.05	46.63 ± 3.05	0.67 ± 0.11	1.83 ± 0.17	4.42	4.71	6	5.33	5.36	6.7 ± 2.6	17.8 ± 10.1	70	0	14	5	70	50	20	38	13	8	1	0	3	5	2
b2			Dedenborn, NP Eifel	unmanaged for at least 100 years		554	50°32'48.40"N	6°20'27.00"E	3.82 ± 0.06	4.80 ± 0.18	16.94 ± 0.54	29.51 ± 2.19	14.56 ± 1.47	46.67 ± 2.97	0.86 ± 0.08	1.59 ± 0.13	4.25	3.66	5.8	5	5.28	2.7 ± 1.6	5.1 ± 5.5	62	0	10	6.2	95	44	18	27	12	13	2	0	3	3	2
b3			Dedenborn, NP Eifel	unmanaged for at least 100 years		569	50°32'23.02"N	6°20'17.06"E	4.16 ± 0.13	5.26 ± 0.05	16.56 ± 0.43	32.13 ± 1.61	15.34 ± 2.73	49.10 ± 1.44	0.93 ± 0.19	1.53 ± 0.12	3.66	4.77	5.9	4.8	5.4	5.7 ± 2.0	7.6 ± 7.5	58	1	13	4.46154	85	33	25	22	11	15	1	0	4	2	3

## Sheet: vegetation
Layer	Latin Name	sp1	sp2	sp3	wtminus1	wtminus2	wtminus3	wtplus1	wtplus2	wtplus3	spb1	spb2	spb3	b1	b2	b3
T	Picea abies	5	5	4	.	.	.	.	2a	.	3	2a	4	.	.	.
S	Picea abies	r	r	+	r	+	.	2a	+	.	.	r	+	.	.	.
H	Pices abies	2a	2a	1	2a	r	.	.	.	1	+	1	2a	.	.	.
T	Larix decidua juv.	.	.	.	.	.	.	1	.	.	.	.	.	.	.	.
S	Larix decidua juv.	.	.	.	.	.	.	1	.	.	.	.	.	.	.	.
T	Fagus sylvatica	.	.	.	.	.	.	.	.	.	+	2a	.	4	5	5
H	Fagus sylvatica	.	1	+	.	.	.	.	.	.	.	.	.	2a	5	.
H	Luzula luzuloides	2a	2a	2m	1	.	.	.	.	2a	2m	2a	2a	2m	2m	1
H	Acer pseudoplatanus	.	r	.	.	r	.	.	.	.	r	.	.	.	2m	2a
S	Fagus sylvatica juv.	1	+	.	.	2a	r	.	.	.	5	4	2a	1	5	.
H	Festuca gigantea	2a	.	.	.	.	.	.	.	.	.	.	.	2a	.	.
H	Polygonatum multiflorum	.	1	.	.	.	.	.	.	.	.	.	.	1	.	.
H	Fraxinus excelsior	.	.	.	.	.	.	.	.	.	.	r	+	.	.	2a
H	Dryopteris filix-mas	.	.	1	.	.	.	.	.	.	.	+	+	.	.	1
H	Dactylis polygama	.	1	.	.	.	.	.	.	.	.	.	.	.	.	.
H	Epilobium montanum	.	+	+	.	.	1	.	.	.	.	.	.	.	.	.
H	Stachys sylvatica	.	.	.	.	.	.	.	.	r	.	.	.	.	.	.
H	Hypericum pulchrum	.	.	.	.	.	.	r	+	r	.	.	.	.	.	.
S	Ilex aquifolium	.	r	.	.	.	.	.	.	.	.	.	.	.	1	r
H	Milium effusum	2m	.	.	.	.	.	.	.	.	.	.	.	.	.	1
H	Quercus petraea	.	.	.	.	.	.	.	.	r	.	.	.	r	.	.
H	Quercus robur juv.	.	.	.	r	.	.	.	+	.	.	.	.	.	.	.
H	Poa nemoralis	.	.	.	.	.	.	.	1	.	.	.	.	.	.	.
S	Epilobium angustifolium	.	.	.	.	.	.	1	1	1	.	.	.	.	.	.
H	Epilobium angustifolium	.	.	.	.	.	.	1	1	1	.	.	.	.	.	.
S	Digitalis purpurea	.	.	.	1	+	.	1	1	1	.	.	.	.	.	.
H	Digitalis purpurea	2m	2a	1	2a	1	.	1	+	2a	.	2a	2a	.	.	.
S	Senecio ovatus	.	.	.	1	r	2b	1	r	r	.	.	.	.	.	.
H	Senecio ovatus	2a	1	2a	+	r	r	.	.	.	.	2a	2a	.	.	.
H	Sambucus racemosa	.	.	.	1	.	.	.	.	.	.	.	.	.	.	.
S	Pinus sylvestris juv.	.	.	.	.	.	.	1	+	.	.	.	.	.	.	.
T	Cytisus scoparius	.	.	.	.	.	.	r	+	.	.	.	.	.	.	.
S	Cytisus scoparius	.	.	.	.	1	.	2a	1	.	.	.	.	.	.	.
H	Cytisus scoparius	.	r	+	.	.	1	+	.	.	.	.	r	.	.	.
H	Crataegus monogyna	.	.	.	.	.	+	.	.	.	.	.	.	.	.	.
H	Linaria vulgaris	.	.	.	.	.	.	.	1	.	.	.	.	.	.	.
H	Holcus mollis	.	2a	.	.	.	.	.	.	.	.	.	.	.	.	.
H	Holcus lanatus	.	.	.	1	.	2a	2b	.	r	.	.	.	.	.	.
H	Rumex acetosella	+	1	.	.	1	3	1	1	2a	.	.	.	.	.	.
H	Agrostis capillaris	.	.	.	4	1	.	.	.	1	.	.	.	.	.	.
H	Cerastium holosteoides	.	.	r	.	.	.	.	.	r	.	.	.	.	.	.
H	Lotus corniculatus	.	.	.	.	.	+	.	.	.	.	.	.	.	.	.
H	Dactylis glomerata	.	.	.	.	.	1	.	+	1	.	.	.	.	.	.
H	Senecio jacobaea	.	.	r	+	.	.	.	.	.	.	.	.	.	.	.
H	Galium mollogo agg.	.	.	.	.	.	1	.	.	.	.	.	.	.	.	.
H	Ranunculus acris	.	.	.	.	.	2b	.	.	.	.	.	.	.	.	.
H	Cardamine hirsuta	2m	.	2m	.	.	.	.	.	.	.	.	.	.	.	.
H	Geranium robertianum	1	.	1	.	.	.	.	.	.	.	.	.	.	.	.
H	Lapsana communis	+	.	.	.	.	.	.	.	1	.	.	.	.	.	.
S	Urtica dioica	.	.	.	.	.	1	1	.	.	.	.	.	.	.	.
H	Urtica dioica	1	.	+	r	.	1	.	+	2a	+	+	2a	.	.	.
H	Mycelis muralis	2m	2a	1	.	.	.	.	.	1	2a	2a	2a	.	.	.
H	Stellaria media	.	.	.	.	.	.	1	.	2a	.	.	.	.	.	.
S	Galeopsis tetrahit	.	.	.	.	.	.	1	.	.	.	.	.	.	.	.
H	Galeopsis tetrahit	2m	1	+	r	.	1	1	.	1	+	r	r	.	.	.
H	Epilobium roseum	+	.	.	.	.	.	.	.	.	.	.	.	.	.	.
H	Sambucus nigra	.	.	+	.	.	.	.	.	+	r	.	r	.	.	.
H	Taraxacum officinale	+	.	+	.	.	.	.	.	.	.	r	+	.	.	.
T	Betula pendula	.	.	.	.	.	.	1	3	.	.	.	.	.	.	.
S	Betula pendula	.	.	.	2a	1	r	2b	2a	r	.	.	.	.	.	.
H	Betula pendula juv.	.	.	.	1	.	.	1	.	+	+	.	.	.	.	.
S	Salix aurita	.	.	.	r	2m	.	+	+	.	.	.	.	.	.	.
H	Salix aurita	.	.	.	+	2a	1	1	.	.	.	.	.	.	.	.
H	Sorbus aucuparia	r	1	+	r	.	+	.	.	.	.	.	.	+	2m	r
S	Sorbus aucuparia juv.	.	.	.	.	.	+	.	+	.	.	.	.	.	.	.
H	Vaccinium myrtillus	2a	2a	1	.	2b	.	.	1	.	+	2b	2b	.	.	.
H	Calluna vulgaris	.	.	r	r	r	r	1	2a	.	.	.	.	.	.	.
H	Deschampsia flexuosa	2m	4	2a	2a	3	2a	.	3	.	.	2a	2m	2m	.	.
H	Hieracium laevigatum/lachenali	1	+	+	.	.	.	.	.	.	.	.	.	.	.	.
H	Teucrium scorodonia	2m	1	.	.	+	.	.	.	1	+	r	r	.	.	.
H	Galium harcynicum	2m	2a	1	2a	2a	2a	1	2a	2a	.	2a	+	.	.	.
H	Hypericum perforatum	.	.	.	.	.	.	.	.	1	.	.	.	.	.	.
H	Veronica officinalis	1	1	+	.	.	.	r	.	.	+	.	r	.	.	.
H	Juncus effusus	.	.	.	1	2b	2a	1	+	2a	.	.	.	.	.	.
H	Cirsium palustre	.	.	.	.	.	.	r	.	.	.	.	.	.	.	.
H	Agrostis stolonifera	2m	1	2m	.	.	.	.	.	.	.	.	.	.	.	.
H	Deschampsia cespitosa	1	2a	2m	.	.	.	.	.	.	.	+	.	.	.	.
H	Dryopteris carthusiana	.	.	.	.	.	1	.	.	.	.	.	.	.	.	.
H	Dryopteris dilatata	2a	3	2a	1	.	.	.	.	.	2a	2a	2a	1	1	1
H	Epilobium ciliatum	.	.	.	.	.	.	+	+	.	.	.	.	.	.	.
H	Polygonatum verticillatum	.	.	.	.	.	.	.	.	.	.	.	.	.	.	1
H	Potentilla erecta	.	.	.	.	.	1	.	.	.	.	.	.	.	.	.
H	Pseudotsuga menziesii juv.	.	.	.	.	.	.	.	.	r	.	.	.	.	.	.
H	Senecio sylvaticus	r	.	.	.	.	.	.	.	.	.	.	.	1	.	.
H	Moehringia trinervia	.	1	.	.	.	.	.	.	.	.	.	.	.	.	.
H	Scrophularia nodosa	.	.	1	.	.	.	.	.	.	.	.	.	.	.	.
H	Lysimachia nemorum	.	.	.	.	.	.	.	.	.	.	.	.	.	.	1
H	Ranunculus repens	1	.	1	.	.	.	.	.	1	.	.	.	.	.	.
H	Molinia caerulea	.	1	.	.	.	.	.	.	.	.	.	.	.	.	.
H	Viola riviniana	1	.	.	.	.	.	.	.	.	.	.	.	.	.	.
H	Rubus idaeus	2a	1	1	2a	2b	2a	.	2a	2a	+	2m	2a	1	1	1
H	Athyrium filix-femina	.	.	+	.	.	.	.	.	.	.	+	+	.	.	.
S	Dryopteris dilatata	.	.	.	.	.	.	.	+	.	.	.	.	.	.	.
H	Oxalis acetosella	2m	2a	.	.	1	3	.	.	2a	.	2m	2m	2m	.	2m
S	Rubus idaeus	.	.	.	2a	2a	3	2b	1	2b	.	.	.	.	.	.
H	Rubus fruticosus agg.	2a	1	2	1	.	.	.	1	.	.	.	.	2m	2a	.
S	Rubus fruticosus agg.	.	.	.	.	.	2a	2a	1	2b	.	.	.	.	.	.

## Sheet: observation frequencies
		year 2010
	Conversion stages	week 16	week 17	week 18	week 19	week 20	week 21	week 22	week 23	week 24	week 25	week 26	week 27	week 28	week 29	week 30	week 31	week 32	week 33	week 34	week 35	week 36	week 37	week 38	week 39	week 40	week 41	week 42	week 43	week 44	week 45	week 46	week 47	week 48	week 49	week 50	week 51	week 52	#
	spruce												1					1													2								4
	spb																	1	2			1																	4
	beech												1											1															2
		year 2011
		week 16	week 17	week 18	week 19	week 20	week 21	week 22	week 23	week 24	week 25	week 26	week 27	week 28	week 29	week 30	week 31	week 32	week 33	week 34	week 35	week 36	week 37	week 38	week 39	week 40	week 41	week 42	week 43	week 44	week 45	week 46	week 47	week 48	week 49	week 50	week 51	week 52
	spruce																								3														3
	wtminus																					6			3														9
	wtplus																		1	3	2			1			1	1											9
	spb																												3										3
	beech																										3												3
		year 2012
		week 16	week 17	week 18	week 19	week 20	week 21	week 22	week 23	week 24	week 25	week 26	week 27	week 28	week 29	week 30	week 31	week 32	week 33	week 34	week 35	week 36	week 37	week 38	week 39	week 40	week 41	week 42	week 43	week 44	week 45	week 46	week 47	week 48	week 49	week 50	week 51	week 52
	spruce			1			1																	3					3										8
	wtminus			1																		1		1									3						6
	wtplus																	3										2				1							6
	spb										1												3				2				2								8
	beech			1			1				1											1			2		1				1		2						10
